# Supplementary material for: Allostatic Load, Cigarette Smoking, and Lung Cancer Risk
Source: Cancers (Basel). 2024 Sep 23;16(18):3235. doi: 10.3390/cancers16183235 (PMC11429585; doi:10.3390/cancers16183235)
Supplement: Supplementary file 1 [file cancers-16-03235-s001.zip]

Archive with 1 entries (1 files):
- cancers-3220098-supplementary.pdf
